# Supplementary material for: Functional screening of TCR-like antibodies using STAR-T cell library for cancer immunotherapy
Source: EMBO Mol Med. 2026 Jun 8;18(7):2748–76. doi: 10.1038/s44321-026-00455-z (PMC13365543; doi:10.1038/s44321-026-00455-z)
Supplement: Supplementary file 7 — Source data Fig. 1 [file 44321_2026_455_MOESM7_ESM.zip]

Archive with 22 entries (17 files):
- Figure1/
- Figure1/Panel B/
- Figure1/Panel B/CD123 VHH STAR-JC5+CD123-K562.fcs
- Figure1/Panel B/CD123 VHH STAR-JC5+MSLN-K562.fcs
- Figure1/Panel B/CD123 VHH STAR-JC5.fcs
- Figure1/Panel B/CD123-K562.fcs
- Figure1/Panel B/MSLN VHH STAR-JC5+CD123-K562.fcs
- Figure1/Panel B/MSLN VHH STAR-JC5+MSLN-K562.fcs
- Figure1/Panel B/MSLN VHH STAR-JC5.fcs
- Figure1/Panel B/MSLN-K562.fcs
- Figure1/Panel D/
- Figure1/Panel D/CD19 scFv STAR-JC5 + CD19-K562.fcs
- Figure1/Panel D/CD19 scFv STAR-JC5 + GPC3-K562.fcs
- Figure1/Panel D/CD19 scFv STAR-JC5.fcs
- Figure1/Panel D/GPC3 scFv STAR-JC5 + GPC3-K562.fcs
- Figure1/Panel D/GPC3 scFv STAR-JC5 +CD19-K562.fcs
- Figure1/Panel D/GPC3 scFv STAR-JC5.fcs
- Figure1/Panel E/
- Figure1/Panel E/CD19.xlsx
- Figure1/Panel E/MSLN.xlsx
- Figure1/Panel F/
- Figure1/Panel F/MSLN.xlsx
