# Supplementary material for: Functional screening of TCR-like antibodies using STAR-T cell library for cancer immunotherapy
Source: EMBO Mol Med. 2026 Jun 8;18(7):2748–76. doi: 10.1038/s44321-026-00455-z (PMC13365543; doi:10.1038/s44321-026-00455-z)
Supplement: Supplementary file 7 — Source data Fig. 1 [file 44321_2026_455_MOESM7_ESM.zip › Figure1/Panel E/CD19.xlsx]

## Sheet: endocytosis
	CD19 scFv STAR-JC5 + CD19-K562			CD19 scFv STAR-JC5 + GPC3-K562
0h	3.51	8.5	10.8	3.51	8.5	10.8
2h	67.3	81.6	42.5	2.92	6.28	17.8
6h	71.8	88.4	55.8	2.98	4.62	8.5
12h	84.1	90	71.2	3.69	5.11	11.7
24h	87.9	91.8	74.6	5.3	8.5	6.02
48h	86.3	79.8	69.7	9.15	7.95	13.2

## Sheet: activation
	CD19 scFv STAR-JC5 + CD19-K562			CD19 scFv STAR-JC5 + GPC3-K562
0h	1.9	1.88	3.72	1.9	1.88	3.72
2h	26.3	14.5	25	2	2.9	0.57
6h	73	55.3	56.9	2.21	3.89	5.76
12h	87.1	61.4	69.5	2.36	3.44	5.69
24h	85.7	70.9	82.3	5.87	5.11	6.34
48h	87.6	70.3	85.1	11.2	10.5	2.9

## Sheet: E-A
	CD19 scFv STAR-JC5 + CD19-K562			CD19 scFv STAR-JC5 + GPC3-K562
0h	0.72	2.1	3.71	0.72	2.1	3.71
2h	38.1	33	28.5	0.6	1.81	0.85
6h	75.5	74.7	59.2	0.64	2.03	4.37
12h	88.7	78.4	74.1	0.75	2.01	4.34
24h	89.8	84	83.2	2.08	3.34	3.19
48h	91.2	78.2	80.1	5.28	4.6	3.32
