# Supplementary material for: Functional screening of TCR-like antibodies using STAR-T cell library for cancer immunotherapy
Source: EMBO Mol Med. 2026 Jun 8;18(7):2748–76. doi: 10.1038/s44321-026-00455-z (PMC13365543; doi:10.1038/s44321-026-00455-z)
Supplement: Supplementary file 7 — Source data Fig. 1 [file 44321_2026_455_MOESM7_ESM.zip › Figure1/Panel E/MSLN.xlsx]

## Sheet: endocytosis
	MSLN VHH STAR-JC5 + MSLN-K562			MSLN VHH STAR-JC5 + CD123-K562
0h	1.82	6.42	3.51	1.82	6.42	3.51
2h	80.2	67.1	49.6	1.89	4.52	6.78
6h	90.4	88.5	57	1.71	4.62	5.23
12h	98.4	93.2	88.5	2.27	5.85	4.17
24h	97.5	98.1	86.4	2.25	4.81	5.17
48h	98.6	98.1	70.8	4.47	5.84	6.84

## Sheet: activation
	MSLN VHH STAR-JC5 + MSLN-K562			MSLN VHH STAR-JC5 + CD123-K562
0h	1.53	1.55	1.78	1.53	1.55	1.78
2h	12	22.4	20.2	1.15	3	0.63
6h	60.2	79.4	56.1	2.15	3	1.83
12h	86.6	90.5	82.1	2.31	4.35	1.67
24h	96.7	97.1	89.2	4.66	5.91	3.46
48h	83.9	96.8	91.7	12.1	7.36	0.31

## Sheet: E-A
	MSLN VHH STAR-JC5 + MSLN-K562			MSLN VHH STAR-JC5 + CD123-K562
0h	0.79	0.35	0.8	0.79	0.35	0.8
2h	19.8	16.1	19.6	0.62	0.43	0.42
6h	72.2	69.9	55.4	0.96	0.4	1.09
12h	92	84.4	83	1.24	0.6	0.74
24h	98.1	94.9	89.4	1.69	0.7	1.6
48h	91.5	94.7	86.6	3.91	0.78	0.2
