# Supplementary material for: Functional screening of TCR-like antibodies using STAR-T cell library for cancer immunotherapy
Source: EMBO Mol Med. 2026 Jun 8;18(7):2748–76. doi: 10.1038/s44321-026-00455-z (PMC13365543; doi:10.1038/s44321-026-00455-z)
Supplement: Supplementary file 7 — Source data Fig. 1 [file 44321_2026_455_MOESM7_ESM.zip › Figure1/Panel F/MSLN.xlsx]

## Sheet: endocytosis
	MSLN VHH STAR-JC5 + MSLN-K562	MSLN VHH STAR-JC5 + CD123-K562
0h	6.42	6.8
2h	67.1	0.16
6h	88.5	0.19
12h	93.2	0.31
24h	98.1	0.14
48h	98.1	0.14
sort	93.3	4.41
2h	86.4	3.92
8h	70.2	2.86
24h	5.7	0.032
48h	1.13	1.62

## Sheet: activation
	MSLN VHH STAR-JC5 + MSLN-K562	MSLN VHH STAR-JC5 + CD123-K562
0h	2.42	0.82
2h	30.2	0.64
6h	69	1.27
12h	76.9	0.81
24h	89.7	3.13
48h	93.4	7.15
sort	91.9	1.81
2h	84.9	3.2
8h	79.4	2.58
24h	61.5	2.04
48h	26.1	1.33
