# Supplementary material for: Functional screening of TCR-like antibodies using STAR-T cell library for cancer immunotherapy
Source: EMBO Mol Med. 2026 Jun 8;18(7):2748–76. doi: 10.1038/s44321-026-00455-z (PMC13365543; doi:10.1038/s44321-026-00455-z)
Supplement: Supplementary file 8 — Source data Fig. 2 [file 44321_2026_455_MOESM8_ESM.zip]

Archive with 13 entries (10 files):
- Figure2/
- Figure2/Panel B/
- Figure2/Panel B/1-1+MSLN-K562.fcs
- Figure2/Panel B/1-100+MSLN-K562.fcs
- Figure2/Panel B/1-10000+MSLN-K562.fcs
- Figure2/Panel B/MSLN VHH STAR-JC5.fcs
- Figure2/Panel B/unpaired STAR-JC5.fcs
- Figure2/Panel D_/
- Figure2/Panel D_/4 rounds.xlsx
- Figure2/Panel D_/MSLN screening 4rd 1-100.ab1
- Figure2/Panel D_/MSLN screening 4rd 1-100.seq
- Figure2/Panel D_/MSLN screening 4rd 1-10000.ab1
- Figure2/Panel D_/MSLN screening 4rd 1-10000.seq
