# Supplementary material for: Functional screening of TCR-like antibodies using STAR-T cell library for cancer immunotherapy
Source: EMBO Mol Med. 2026 Jun 8;18(7):2748–76. doi: 10.1038/s44321-026-00455-z (PMC13365543; doi:10.1038/s44321-026-00455-z)
Supplement: Supplementary file 8 — Source data Fig. 2 [file 44321_2026_455_MOESM8_ESM.zip › Figure2/Panel D_/4 rounds.xlsx]

## Sheet: Sheet1
	1:100			1:10000
unco	0.046	0.14		0.046	0.14
1	2.46			0.8
2	9.23			4.08
3	64.3			39.1
4	81.6			84.7
