# Supplementary material for: Functional screening of TCR-like antibodies using STAR-T cell library for cancer immunotherapy
Source: EMBO Mol Med. 2026 Jun 8;18(7):2748–76. doi: 10.1038/s44321-026-00455-z (PMC13365543; doi:10.1038/s44321-026-00455-z)
Supplement: Supplementary file 8 — Source data Fig. 2 [file 44321_2026_455_MOESM8_ESM.zip › Figure2/Panel D_/MSLN screening 4rd 1-100.seq]

GGGACTGCTCTCTGGTGAAGCCTTCTGCTCTGTGAGTTACCACACCCAGCATTCCTCCTGATCCCAGATGTGCAGCTGCAGGAGTCTGGAGGAGGCTTGGTGCAGGCTGGGGGGTCTCTGAGACTCTCCTGTGTAGGCGCTGGAGTCAGCTTCAGTCCCTATGGCATCGGCTGGTGGCGCCAGGCTCAAGGGAATCAGCGCGAGTGGGTCGCAAGCATTTATCGTAGCGGATCTACTAACTATGAAGACTTCGCGAAGGACCGATTCACCATTTCCAGAGACAACACCAAGAACACGGCGTATCTGCAAATGAACAGCCTGAAACCTGAGGACACGGCCGTCTATTACTGCCAGATTTTGGGGACGTCCTACCGGGGCCAGGGGACCCAGGTCACCGTCTCCTCAGAGGACCTGAAAAACGTGTTCCCACCCGAAGTGGCCGTCTTCGAACCATCAGAAGCAGAGATCTCCCACACCCAAAAGGCCACACTGGTGTGCCTGGCCACAGGCTTCTTCCCCGACCACGTGGAGCTGAGCTGGTGGGTGAATGGGAAGGAGGTGCACAGTGGGGTCTGCACAGACCCGCAGCCCCTCAAGGAGCAGCCCGCCCTCAATGACTCCAGATACTGCCTGAGCAGCCGCCTGAGGGTCTCGGCCACCTTCTGGCAGAACCCCCGCAACCACTTCCGCTGTCAAGTCCAGTTCTACGGGCTCTCGGAGAATGACGAGTGGACCCAGGATAGGGCCAAACCCGTCACCCAGATCGTCAGCGCCGAGGCCTGGGGTAGAGCAGACTGTGGCTTTACCTCGGTGTCCTACCAGCAAGGGGTCCTGTCTGCCACCATCCTCTATGAGATCCTGCTAGGGAAGGCCACCCTGTATGCTGTGCTGGTCAGCGCCCTTGTGTTGATGGCCATGGTCAAGAGAAAGGATTTCCGGCGGAAACGGAGCGGAAGCGGAGCTACTAACTTCAGCCTGCTGAAGCAGGTGGAAACTGAGAAAAAAAACCCGGGA
