# Supplementary material for: Functional screening of TCR-like antibodies using STAR-T cell library for cancer immunotherapy
Source: EMBO Mol Med. 2026 Jun 8;18(7):2748–76. doi: 10.1038/s44321-026-00455-z (PMC13365543; doi:10.1038/s44321-026-00455-z)
Supplement: Supplementary file 9 — Source data Fig. 3 [file 44321_2026_455_MOESM9_ESM.zip]

Archive with 11 entries (5 files):
- Figure3/
- Figure3/Panel B/
- Figure3/Panel B/CD22.xlsx
- Figure3/Panel C/
- Figure3/Panel C/CD22 NGS.xlsx
- Figure3/Panel D/
- Figure3/Panel D/CD22.xlsx
- Figure3/Panel E/
- Figure3/Panel E/killing.xlsx
- Figure3/Panel F/
- Figure3/Panel F/cytokines.xlsx
