# Supplementary material for: Functional screening of TCR-like antibodies using STAR-T cell library for cancer immunotherapy
Source: EMBO Mol Med. 2026 Jun 8;18(7):2748–76. doi: 10.1038/s44321-026-00455-z (PMC13365543; doi:10.1038/s44321-026-00455-z)
Supplement: Supplementary file 9 — Source data Fig. 3 [file 44321_2026_455_MOESM9_ESM.zip › Figure3/Panel B/CD22.xlsx]

## Sheet: Sheet1
	unco	CD22 VHH lib STAR-JC5 + CD22-K562
0	0.51	0.51
1	0.51	9.21
2	0.51	17.1
3	0.74	22.9
4	0.54	50
