# Supplementary material for: Functional screening of TCR-like antibodies using STAR-T cell library for cancer immunotherapy
Source: EMBO Mol Med. 2026 Jun 8;18(7):2748–76. doi: 10.1038/s44321-026-00455-z (PMC13365543; doi:10.1038/s44321-026-00455-z)
Supplement: Supplementary file 9 — Source data Fig. 3 [file 44321_2026_455_MOESM9_ESM.zip › Figure3/Panel C/CD22 NGS.xlsx]

## Sheet: Sheet1
	0-input	4-output
10:RLRLGILMVSSGYDY	146	9106
9:KIATNPWAVFTTSYDYSD	175	11283
8:GVLSVCELTDSYQY	236	18093
7:PALVVFGTGS	260	20453
6:DPSFDTPWYRYAY	130	15264
5:AVDAEVYNH	98	12735
4:GVLSVCELTDSYQY	74	9760
3:YFEGVQY	116	15639
2:DPSFDTPWYRYAY	1736	264719
1:DPSFDTPWYRYAY	1262	211990
