# Supplementary material for: Functional screening of TCR-like antibodies using STAR-T cell library for cancer immunotherapy
Source: EMBO Mol Med. 2026 Jun 8;18(7):2748–76. doi: 10.1038/s44321-026-00455-z (PMC13365543; doi:10.1038/s44321-026-00455-z)
Supplement: Supplementary file 9 — Source data Fig. 3 [file 44321_2026_455_MOESM9_ESM.zip › Figure3/Panel D/CD22.xlsx]

## Sheet: Sheet1
unco	1	2	3	4	5	6	7	8	9	10
1.4	92.4	88.4	40.6	82.1	1.26	87.7	1.35	89.4	1.58	36
