# Supplementary material for: Functional screening of TCR-like antibodies using STAR-T cell library for cancer immunotherapy
Source: EMBO Mol Med. 2026 Jun 8;18(7):2748–76. doi: 10.1038/s44321-026-00455-z (PMC13365543; doi:10.1038/s44321-026-00455-z)
Supplement: Supplementary file 9 — Source data Fig. 3 [file 44321_2026_455_MOESM9_ESM.zip › Figure3/Panel E/killing.xlsx]

## Sheet: Sheet1
	+Raji-luc			+Raji-CD22KO-luc
1	99.763	99.718	99.847	26.124	23.235	23.987
2	99.105	98.896	99.346	24.313	20.453	20.177
3	86.688	83.733	90.198	36.772	34.266	32.452
4	99.805	99.791	99.87	26.696	22.384	21.569
6	99.895	99.881	99.925	22.265	18.773	18.316
8	99.815	99.801	99.844	27.653	22.693	22.219
10	67.003	60.817	75.893	21.87	16.727	16.118
