# Supplementary material for: Functional screening of TCR-like antibodies using STAR-T cell library for cancer immunotherapy
Source: EMBO Mol Med. 2026 Jun 8;18(7):2748–76. doi: 10.1038/s44321-026-00455-z (PMC13365543; doi:10.1038/s44321-026-00455-z)
Supplement: Supplementary file 9 — Source data Fig. 3 [file 44321_2026_455_MOESM9_ESM.zip › Figure3/Panel F/cytokines.xlsx]

## Sheet: IFN
pg/ml	Raji-luc			Raji-CD22KO-luc
1	7270.95	7249.52	7173.33	682.857	692.381	678.095
2	4744.76	4766.19	4754.29	342.381	332.857	325.714
3	2659.05	2682.86	2668.57	1149.52	1161.43	1142.38
4	7899.52	7901.9	7835.24	1082.86	1092.38	1056.67
6	5666.19	5647.14	5642.38	178.095	170.952	175.714
8	7835.24	7813.81	7759.05	975.714	982.857	980.476
10	2313.81	2320.95	2301.9	485.238	473.333	490

## Sheet: TNF
	+Raji-luc			+Raji-CD22KO-luc
1	9681.18	9757.65	9710.59	187.059	192.941	204.706
2	4987.06	5004.71	4992.94	228.235	216.471	210.588
3	3557.65	3575.29	3592.94	1522.35	1563.53	1545.88
4	10428.2	10492.9	10469.4	463.529	469.412	457.647
6	6992.94	6975.29	6951.76	69.4118	75.2941	57.6471
8	12398.8	12457.6	12422.4	387.059	392.941	369.412
10	3022.35	3028.24	2987.06	57.6471	63.5294	45.8824

## Sheet: IL2
	+Raji-luc			+Raji-CD22KO-luc
1	3535.85	3485.85	3401.71	85.8537	90.7317	91.9512
2	2611.46	2601.71	2571.22	263.902	266.341	266.341
3	930.976	1665.12	1663.9	341.951	343.171	349.268
4	4411.46	4393.17	4352.93	194.39	196.829	195.61
6	3632.2	3583.41	3505.37	327.317	329.756	332.195
8	4385.85	4374.88	4322.44	268.78	271.22	267.561
10	899.268	901.707	902.927	415.122	418.78	417.561
