# Supplementary material for: Functional screening of TCR-like antibodies using STAR-T cell library for cancer immunotherapy
Source: EMBO Mol Med. 2026 Jun 8;18(7):2748–76. doi: 10.1038/s44321-026-00455-z (PMC13365543; doi:10.1038/s44321-026-00455-z)
Supplement: Supplementary file 10 — Source data Fig. 4 [file 44321_2026_455_MOESM10_ESM.zip]

Archive with 93 entries (76 files):
- Figure4/
- Figure4/Panel B/
- Figure4/Panel B/DAY  11/
- Figure4/Panel B/DAY  11/1- 47 99 84 94 95   luc.tif
- Figure4/Panel B/DAY  11/1- 47 99 84 94 95  -2.tif
- Figure4/Panel B/DAY  11/2- 78 96  98 86 76  luc.tif
- Figure4/Panel B/DAY  11/2- 78 96  98 86 76.tif
- Figure4/Panel B/DAY  14/
- Figure4/Panel B/DAY  14/1-  47 99 84 94 95 luc.tif
- Figure4/Panel B/DAY  14/1-  47 99 84 94 95.tif
- Figure4/Panel B/DAY  14/2- 78 96 98 86 76 luc.tif
- Figure4/Panel B/DAY  14/2- 78 96 98 86 76.tif
- Figure4/Panel B/DAY  17/
- Figure4/Panel B/DAY  17/1- 47 99 84 94 95.tif
- Figure4/Panel B/DAY  17/2- 78 96 98 86 76.tif
- Figure4/Panel B/DAY 4/
- Figure4/Panel B/DAY 4/1- 76-80 luc.tif
- Figure4/Panel B/DAY 4/1- 76-80.tif
- Figure4/Panel B/DAY 4/10-66-70 luc.tif
- Figure4/Panel B/DAY 4/10-66-70.tif
- Figure4/Panel B/DAY 4/11- 71-75 luc.tif
- Figure4/Panel B/DAY 4/11- 71-75.tif
- Figure4/Panel B/DAY 4/2- 81 -85 luc.tif
- Figure4/Panel B/DAY 4/2- 81 -85.tif
- Figure4/Panel B/DAY 4/3- 86-90 luc.tif
- Figure4/Panel B/DAY 4/3- 86-90.tif
- Figure4/Panel B/DAY 4/4- 91-95 luc.tif
- Figure4/Panel B/DAY 4/4- 91-95.tif
- Figure4/Panel B/DAY 4/5- 96-100 luc.tif
- Figure4/Panel B/DAY 4/5- 96-100.tif
- Figure4/Panel B/DAY 4/6- 47 48 49 .tif
- Figure4/Panel B/DAY 4/6- 47 48 49 luc.tif
- Figure4/Panel B/DAY 4/7- 51-55 luc.tif
- Figure4/Panel B/DAY 4/7- 51-55.tif
- Figure4/Panel B/DAY 4/8- 56-60 luc.tif
- Figure4/Panel B/DAY 4/8- 56-60.tif
- Figure4/Panel B/DAY 4/9- 61-65 luc.tif
- Figure4/Panel B/DAY 4/9- 61-65.tif
- Figure4/Panel B/DAY 7/
- Figure4/Panel B/DAY 7/1- 47 99 84 94 95 -1 luc.tif
- Figure4/Panel B/DAY 7/1- 47 99 84 94 95 -1.tif
- Figure4/Panel B/DAY 7/2- 78 96 98 86 76 -1.tif
- Figure4/Panel B/DAY 7/2- 78 96 98 86 76 -2.tif
- Figure4/Panel C/
- Figure4/Panel C/FLUX.xlsx
- Figure4/Panel D/
- Figure4/Panel D/survival.xlsx
- Figure4/Panel F/
- Figure4/Panel F/DAY 11/
- Figure4/Panel F/DAY 11/6- mock2- 68 72 75 70 69  luc.tif
- Figure4/Panel F/DAY 11/6- mock2- 68 72 75 70 69.tif
- Figure4/Panel F/DAY 11/7- 60 61  58 63 66 luc.tif
- Figure4/Panel F/DAY 11/7- 60 61  58 63 66.tif
- Figure4/Panel F/DAY 14/
- Figure4/Panel F/DAY 14/5-mock-68 62 75 70 69 luc.tif
- Figure4/Panel F/DAY 14/5-mock-68 62 75 70 69.tif
- Figure4/Panel F/DAY 14/7- 60 61  58 63 66 luc.tif
- Figure4/Panel F/DAY 14/7- 60 61  58 63 66.tif
- Figure4/Panel F/DAY 17/
- Figure4/Panel F/DAY 17/5- 68 62 75 70 69.tif
- Figure4/Panel F/DAY 17/7- 60 61 58 63 66.tif
- Figure4/Panel F/DAY 4/
- Figure4/Panel F/DAY 4/1- 76-80 luc.tif
- Figure4/Panel F/DAY 4/1- 76-80.tif
- Figure4/Panel F/DAY 4/10-66-70 luc.tif
- Figure4/Panel F/DAY 4/10-66-70.tif
- Figure4/Panel F/DAY 4/11- 71-75 luc.tif
- Figure4/Panel F/DAY 4/11- 71-75.tif
- Figure4/Panel F/DAY 4/2- 81 -85 luc.tif
- Figure4/Panel F/DAY 4/2- 81 -85.tif
- Figure4/Panel F/DAY 4/3- 86-90 luc.tif
- Figure4/Panel F/DAY 4/3- 86-90.tif
- Figure4/Panel F/DAY 4/4- 91-95 luc.tif
- Figure4/Panel F/DAY 4/4- 91-95.tif
- Figure4/Panel F/DAY 4/5- 96-100 luc.tif
- Figure4/Panel F/DAY 4/5- 96-100.tif
- Figure4/Panel F/DAY 4/6- 47 48 49 .tif
- Figure4/Panel F/DAY 4/6- 47 48 49 luc.tif
- Figure4/Panel F/DAY 4/7- 51-55 luc.tif
- Figure4/Panel F/DAY 4/7- 51-55.tif
- Figure4/Panel F/DAY 4/8- 56-60 luc.tif
- Figure4/Panel F/DAY 4/8- 56-60.tif
- Figure4/Panel F/DAY 4/9- 61-65 luc.tif
- Figure4/Panel F/DAY 4/9- 61-65.tif
- Figure4/Panel F/DAY 7/
- Figure4/Panel F/DAY 7/7- 60 61 58 63 66 -1 luc.tif
- Figure4/Panel F/DAY 7/7- 60 61 58 63 66 -1.tif
- Figure4/Panel F/DAY 7/MOCK-2- 68 62 75 70 69 luc.tif
- Figure4/Panel F/DAY 7/MOCK-2- 68 62 75 70 69.tif
- Figure4/Panel G/
- Figure4/Panel G/flux.xlsx
- Figure4/Panel H/
- Figure4/Panel H/survival.xlsx
