# Supplementary material for: Functional screening of TCR-like antibodies using STAR-T cell library for cancer immunotherapy
Source: EMBO Mol Med. 2026 Jun 8;18(7):2748–76. doi: 10.1038/s44321-026-00455-z (PMC13365543; doi:10.1038/s44321-026-00455-z)
Supplement: Supplementary file 10 — Source data Fig. 4 [file 44321_2026_455_MOESM10_ESM.zip › Figure4/Panel C/FLUX.xlsx]

## Sheet: Sheet1
	MOCK					CD22-1
4	341000	306000	287000	252000	245000	339000	308000	280000	254000	240000
7	1450000	807000	1030000	791000	279000	90900	143000	52000	63100	76800
11	56900000	31800000	45300000	23800000	8180000	202000	198000	163000	376000	170000
14	114000000	149000000	121000000	69800000	33900000	223000	173000	345000	2300000	234000
17	285000000	196000000	137000000	138000000	100000000	184000	257000	1010000	17600000	293000
