# Supplementary material for: Functional screening of TCR-like antibodies using STAR-T cell library for cancer immunotherapy
Source: EMBO Mol Med. 2026 Jun 8;18(7):2748–76. doi: 10.1038/s44321-026-00455-z (PMC13365543; doi:10.1038/s44321-026-00455-z)
Supplement: Supplementary file 10 — Source data Fig. 4 [file 44321_2026_455_MOESM10_ESM.zip › Figure4/Panel D/survival.xlsx]

## Sheet: Sheet1
Days elapsed	MOCK	CD22-1
20	1	0
23	1	0
24	1	0
26	1	0
26	1	0
36	0	1
36	0	1
36	0	1
51	0	1
51	0	1
