# Supplementary material for: Functional screening of TCR-like antibodies using STAR-T cell library for cancer immunotherapy
Source: EMBO Mol Med. 2026 Jun 8;18(7):2748–76. doi: 10.1038/s44321-026-00455-z (PMC13365543; doi:10.1038/s44321-026-00455-z)
Supplement: Supplementary file 10 — Source data Fig. 4 [file 44321_2026_455_MOESM10_ESM.zip › Figure4/Panel G/flux.xlsx]

## Sheet: Sheet1
	MOCK					CD22-1
4	248000	243000	226000	219000	196000	577000	385000	327000	287000	252000
7	1120000	2620000	1200000	571000	635000	2850000	975000	2150000	1190000	1350000
11	57300000	116000000	72200000	25500000	32200000	34100000	25600000	39200000	38200000	36100000
14	165000000	329000000	194000000	69200000	115000000	195000000	119000000	169000000	109000000	110000000
17	306000000	433000000	416000000	179000000	200000000	363000000	221000000	346000000	260000000	217000000
