# Supplementary material for: Functional screening of TCR-like antibodies using STAR-T cell library for cancer immunotherapy
Source: EMBO Mol Med. 2026 Jun 8;18(7):2748–76. doi: 10.1038/s44321-026-00455-z (PMC13365543; doi:10.1038/s44321-026-00455-z)
Supplement: Supplementary file 10 — Source data Fig. 4 [file 44321_2026_455_MOESM10_ESM.zip › Figure4/Panel H/survival.xlsx]

## Sheet: Sheet1
Days elapsed	MOCK	CD22-1
24	0	1
25	1	1
26	1	1
27	1	1
27	1	0
27	1	0
29	0	1
