# Supplementary material for: Functional screening of TCR-like antibodies using STAR-T cell library for cancer immunotherapy
Source: EMBO Mol Med. 2026 Jun 8;18(7):2748–76. doi: 10.1038/s44321-026-00455-z (PMC13365543; doi:10.1038/s44321-026-00455-z)
Supplement: Supplementary file 11 — Source data Fig. 5 [file 44321_2026_455_MOESM11_ESM.zip]

Archive with 17 entries (10 files):
- Figure5/
- Figure5/Panel A/
- Figure5/Panel A/P53.xlsx
- Figure5/Panel C_/
- Figure5/Panel C_/4 round.xlsx
- Figure5/Panel C_/P53 screening 4rd 1-100.ab1
- Figure5/Panel C_/P53 screening 4rd 1-100.seq
- Figure5/Panel C_/P53 screening 4rd 1-10000.ab1
- Figure5/Panel C_/P53 screening 4rd 1-10000.seq
- Figure5/Panel D/
- Figure5/Panel D/screening.xlsx
- Figure5/Panel E/
- Figure5/Panel E/CDR3.xlsx
- Figure5/Panel F/
- Figure5/Panel F/123.xlsx
- Figure5/Panel G/
- Figure5/Panel G/CD69.xlsx
