# Supplementary material for: Functional screening of TCR-like antibodies using STAR-T cell library for cancer immunotherapy
Source: EMBO Mol Med. 2026 Jun 8;18(7):2748–76. doi: 10.1038/s44321-026-00455-z (PMC13365543; doi:10.1038/s44321-026-00455-z)
Supplement: Supplementary file 11 — Source data Fig. 5 [file 44321_2026_455_MOESM11_ESM.zip › Figure5/Panel A/P53.xlsx]

## Sheet: endocytosis
unco	+K562-0201	+0.64uM	+3.2uM	+16uM	+80uM	+400uM	+0.64uM	+3.2uM	+16uM	+80uM	+400uM	+T2-0201	+0.64uM	+3.2uM	+16uM	+80uM	+400uM	+0.64uM	+3.2uM	+16uM	+80uM	+400uM
6.66	2.75	4.16	4.25	3.46	3.64	3.49	3.56	4.47	9.38	31.4	35.2	3.47	6.03	5.95	5.65	5.82	4.95	24.7	53.6	81.3	90.6	87.3

## Sheet: activation
unco	+K562-0201	+0.64uM	+3.2uM	+16uM	+80uM	+400uM	+0.64uM	+3.2uM	+16uM	+80uM	+400uM	+T2-0201	+0.64uM	+3.2uM	+16uM	+80uM	+400uM	+0.64uM	+3.2uM	+16uM	+80uM	+400uM
1.84	2.87	1.57	1.86	2.07	2.18	1.92	16	27.1	39.6	53.2	58.5	6.44	4.21	3.96	4.24	5.76	4.58	89.5	92.7	93.1	94.1	94.5
