# Supplementary material for: Functional screening of TCR-like antibodies using STAR-T cell library for cancer immunotherapy
Source: EMBO Mol Med. 2026 Jun 8;18(7):2748–76. doi: 10.1038/s44321-026-00455-z (PMC13365543; doi:10.1038/s44321-026-00455-z)
Supplement: Supplementary file 11 — Source data Fig. 5 [file 44321_2026_455_MOESM11_ESM.zip › Figure5/Panel C_/4 round.xlsx]

## Sheet: Sheet1
	1:100	1:10000
unco	0.54	0.21
1	1.09	0.22
2	31.7	1.87
3	58.9	13.7
4	80.6	75.8
