# Supplementary material for: Functional screening of TCR-like antibodies using STAR-T cell library for cancer immunotherapy
Source: EMBO Mol Med. 2026 Jun 8;18(7):2748–76. doi: 10.1038/s44321-026-00455-z (PMC13365543; doi:10.1038/s44321-026-00455-z)
Supplement: Supplementary file 11 — Source data Fig. 5 [file 44321_2026_455_MOESM11_ESM.zip › Figure5/Panel D/screening.xlsx]

## Sheet: Sheet1
	wt JC5	P53 VHH lib STAR-JC5 + T2 (peptide)
0	1.5	1.43
1+	1.5	19.8
1-	1.68	21
2+	3.73	32.1
