# Supplementary material for: Functional screening of TCR-like antibodies using STAR-T cell library for cancer immunotherapy
Source: EMBO Mol Med. 2026 Jun 8;18(7):2748–76. doi: 10.1038/s44321-026-00455-z (PMC13365543; doi:10.1038/s44321-026-00455-z)
Supplement: Supplementary file 11 — Source data Fig. 5 [file 44321_2026_455_MOESM11_ESM.zip › Figure5/Panel E/CDR3.xlsx]

## Sheet: Sheet1
1:AGYPDDY	54.7118
2:GGNPWDENDY	4.6452
3:ELRAVTSTRERNFEL	1.6277
others	39.0153
