# Supplementary material for: Functional screening of TCR-like antibodies using STAR-T cell library for cancer immunotherapy
Source: EMBO Mol Med. 2026 Jun 8;18(7):2748–76. doi: 10.1038/s44321-026-00455-z (PMC13365543; doi:10.1038/s44321-026-00455-z)
Supplement: Supplementary file 11 — Source data Fig. 5 [file 44321_2026_455_MOESM11_ESM.zip › Figure5/Panel G/CD69.xlsx]

## Sheet: P53-1
	wt	mut
1e-11	258	284
1e-10	275	298
1e-09	268	506
1e-08	262	804
1e-07	286	819
1e-06	273	891
1e-05	282	908

## Sheet: P53-2
	wt	mut
1e-11	308	385
1e-10	271	457
1e-09	280	822
1e-08	284	1089
1e-07	290	1256
1e-06	390	1364
1e-05	486	1390

## Sheet: P53-3
	wt	mut
1e-11	324	327
1e-10	337	382
1e-09	330	676
1e-08	326	1115
1e-07	338	1485
1e-06	336	1839
1e-05	332	1951
