# Supplementary material for: Functional screening of TCR-like antibodies using STAR-T cell library for cancer immunotherapy
Source: EMBO Mol Med. 2026 Jun 8;18(7):2748–76. doi: 10.1038/s44321-026-00455-z (PMC13365543; doi:10.1038/s44321-026-00455-z)
Supplement: Supplementary file 12 — Source data Fig. 6 [file 44321_2026_455_MOESM12_ESM.zip]

Archive with 5 entries (2 files):
- Figure6/
- Figure6/Panel A/
- Figure6/Panel A/123.xlsx
- Figure6/Panel B C/
- Figure6/Panel B C/X-Scan.xlsx
