# Supplementary material for: Functional screening of TCR-like antibodies using STAR-T cell library for cancer immunotherapy
Source: EMBO Mol Med. 2026 Jun 8;18(7):2748–76. doi: 10.1038/s44321-026-00455-z (PMC13365543; doi:10.1038/s44321-026-00455-z)
Supplement: Supplementary file 12 — Source data Fig. 6 [file 44321_2026_455_MOESM12_ESM.zip › Figure6/Panel A/123.xlsx]

## Sheet: P53-1 killing
	wt			mut
1e-11	22.1201	22.4504	22.8307	15.3955	17.2125	17.486
1e-10	20.3919	22.0863	21.9388	11.481	11.2111	12.8099
1e-09	20.6281	20.261	22.8625	19.3758	20.1817	22.3727
1e-08	19.4142	19.5727	20.0139	61.3771	62.2716	62.6787
1e-07	22.4811	24.7678	23.0671	75.0097	75.4528	75.5138
1e-06	26.5815	20.3348	20.3106	89.1649	89.33	89.2644
1e-05	25.2106	24.918	24.9172	91.7923	91.5317	91.8053

## Sheet: P53-2 killing
	wt			mut
1e-11	45.5406	45.0779	47.155	47.8178	48.6272	48.434
1e-10	43.5922	44.5683	45.6924	52.2011	54.6644	54.6143
1e-09	42.1121	42.6227	43.3147	88.0234	88.2803	88.6267
1e-08	41.1172	41.7505	42.0781	99.2278	99.2561	99.2724
1e-07	44.9244	46.9536	45.655	99.7663	99.7762	99.8366
1e-06	54.9939	55.0527	55.5528	99.8409	99.8537	99.823
1e-05	64.8347	71.1213	71.1928	99.6209	99.6355	99.6253

## Sheet: P53-3 killing
	wt			mut
1e-11	27.5618	26.0623	26.6714	26.6949	26.7596	26.4747
1e-10	26.5602	26.7626	16.5452	24.2527	22.9066	23.0028
1e-09	27.5246	26.849	26.7038	27.4382	28.2933	28.6267
1e-08	24.1826	23.7767	22.2455	67.3874	67.3488	67.3084
1e-07	23.5516	27.8019	25.1757	87.0084	86.8373	87.0422
1e-06	28.9538	28.9523	28.8199	97.6134	97.6059	97.587
1e-05	26.442	26.623	24.9834	97.168	97.164	97.1231

## Sheet: P53-1 IFN
	wt			mut
1e-11	400	413.636	413.636	609.091	618.182	622.727
1e-10	459.091	463.636	463.636	636.364	645.455	645.455
1e-09	209.091	218.182	218.182	531.818	540.909	545.455
1e-08	486.364	490.909	495.455	1477.27	1486.36	1509.09
1e-07	627.273	640.909	650	4068.18	4045.45	4054.55
1e-06	445.455	454.545	459.091	6663.64	6659.09	6663.64
1e-05	236.364	250	254.545	7345.45	7340.91	6890.91

## Sheet: P53-2 IFN
	wt			mut
1e-11	286.364	290.909	290.909	1050	1054.55	1054.55
1e-10	850	863.636	863.636	2450	2436.36	2436.36
1e-09	454.545	463.636	463.636	3581.82	3554.55	3550
1e-08	463.636	468.182	472.727	7904.55	7813.64	7445.45
1e-07	240.909	250	254.545	12040.9	11759.1	11568.2
1e-06	1095.45	1104.55	1113.64	13022.7	12509.1	12618.2
1e-05	1240.91	1250	1254.55	13886.4	13272.7	12900

## Sheet: P53-3 IFN
	wt			mut
1e-11	54.5455	54.5455	59.0909	836.364	854.545	859.091
1e-10	27.2727	40.9091	45.4545	377.273	395.455	400
1e-09	104.545	113.636	113.636	536.364	550	554.545
1e-08	231.818	259.091	263.636	4718.18	4718.18	4713.64
1e-07	190.909	195.455	195.455	12422.7	11872.7	11559.1
1e-06	177.273	204.545	204.545	11009.1	10622.7	10400
1e-05	118.182	127.273	127.273	13127.3	12500	12045.5

## Sheet: P53-1 TNF
	wt			mut
1e-11	240.345	243.793	243.793	88.6207	90.3448	90.3448
1e-10	131.724	131.724	131.724	123.103	124.828	124.828
1e-09	136.897	140.345	142.069	121.379	123.103	124.828
1e-08	73.1034	74.8276	74.8276	885.172	714.483	714.483
1e-07	90.3448	90.3448	90.3448	1619.66	1619.66	1616.21
1e-06	126.552	124.828	124.828	2366.21	2366.21	2366.21
1e-05	93.7931	93.7931	93.7931	2862.76	2864.48	2866.21

## Sheet: P53-2 TNF
	wt			mut
1e-11	74.8276	74.8276	74.8276	542.069	542.069	540.345
1e-10	123.103	124.828	123.103	112.759	114.483	114.483
1e-09	130	130	130	333.448	335.172	335.172
1e-08	57.5862	59.3103	59.3103	2076.55	2073.1	2064.48
1e-07	116.207	117.931	116.207	4131.72	4052.41	3943.79
1e-06	45.5172	45.5172	47.2414	4509.31	4412.76	4259.31
1e-05	109.31	111.034	111.034	4619.66	4478.28	4276.55

## Sheet: P53-3 TNF
	wt			mut
1e-11	23.1034	23.1034	23.1034	309.31	311.034	312.759
1e-10	64.4828	66.2069	66.2069	188.621	190.345	192.069
1e-09	40.3448	42.069	43.7931	424.828	426.552	426.552
1e-08	54.1379	55.8621	54.1379	1028.28	1030	1031.72
1e-07	17.931	17.931	17.931	3254.14	3252.41	3243.79
1e-06	47.2414	47.2414	47.2414	3578.28	3557.59	3459.31
1e-05	2.41379	2.41379	2.41379	3752.41	3717.93	3671.38

## Sheet: P53-1 IL2
	wt			mut
1e-11	81.9718	87.6056	86.1972	114.366	118.592	118.592
1e-10	83.3803	89.0141	89.0141	90.4225	97.4648	97.4648
1e-09	73.5211	77.7465	77.7465	101.69	107.324	107.324
1e-08	86.1972	91.831	91.831	632.676	634.085	632.676
1e-07	79.1549	84.7887	84.7887	2227.04	822.817	821.408
1e-06	79.1549	84.7887	84.7887	3146.76	896.056	894.648
1e-05	74.9296	79.1549	80.5634	3173.52	925.634	924.225

[truncated: 2 more sheets: P53-2 IL2, P53-3 IL2]
