# Supplementary material for: Functional screening of TCR-like antibodies using STAR-T cell library for cancer immunotherapy
Source: EMBO Mol Med. 2026 Jun 8;18(7):2748–76. doi: 10.1038/s44321-026-00455-z (PMC13365543; doi:10.1038/s44321-026-00455-z)
Supplement: Supplementary file 12 — Source data Fig. 6 [file 44321_2026_455_MOESM12_ESM.zip › Figure6/Panel B C/X-Scan.xlsx]

## Sheet: P53-1
	1	2	3	4	5	6	7	8	9
A	11433.1	1710	4263.85	6225.38	148.462	210	171.538	210	12717.7
C	5363.85	2510	8294.62	7948.46	910	2748.46	386.923	186.923	7633.08
D	2948.46	1263.85	102.308	2979.23	102.308	163.846	125.385	140.769	179.231
E	1748.46	1471.54	433.077	7979.23	110	148.462	2617.69	117.692	1156.15
F	8148.46	748.462	117.692	15740.8	1033.08	786.923	148.462	17286.9	348.462
G	8179.23	48.4615	1510	2171.54	1656.15	110	663.846	210	1894.62
H	7810	233.077	117.692	9286.92	133.077	302.308	371.538	8056.15	110
I	8171.54	2071.54	133.077	10102.3	4510	4179.23	117.692	494.615	6456.15
K	11297.8	1308.89	64.4444	8386.67	64.4444	97.7778	53.3333	581.111	642.222
L	10208.9	5992.22	58.8889	4114.44	42.2222	3870	297.778	2608.89	2586.67
M	9892.22	7342.22	42.2222	10570	31.1111	2831.11	64.4444	1125.56	3153.33
N	7125.56	81.1111	70	5236.67	47.7778	181.111	53.3333	197.778	1947.78
P	1503.33	2158.89	1908.89	4214.44	70	70	31.1111	136.667	70
Q	9653.33	2403.33	1686.67	9314.44	42.2222	103.333	64.4444	86.6667	197.778
R	9725.56	1586.67	58.8889	8014.44	58.8889	70	6936.67	220	270
S	7625.56	986.667	5397.78	2520	86.6667	253.333	47.7778	125.556	2842.22
T	14281.8	3245.45	13154.5	127.273	1063.64	5472.73	509.091	200	7790.91
V	12981.8	3618.18	190.909	2281.82	11763.6	11618.2	154.545	190.909	10154.5
W	12100	554.545	318.182	181.818	1781.82	436.364	118.182	345.455	1100
Y	13263.6	1836.36	290.909	318.182	972.727	5136.36	45.4545	13672.7	1363.64

## Sheet: P53-2
	1	2	3	4	5	6	7	8	9
A	10398.8	3910.59	9804.71	1387.06	3616.47	10116.5	9292.94	1445.88	10545.9
C	10428.2	5681.18	9275.29	8145.88	5245.88	10751.8	8534.12	4716.47	10216.5
D	7898.82	7363.53	2104.71	7816.47	4734.12	6575.29	116.471	134.118	4922.35
E	7234.12	7563.53	4804.71	10304.7	134.118	7992.94	9769.41	1098.82	6828.24
F	10075.3	7145.88	6234.12	187.059	134.118	9898.82	8840	5434.12	10034.1
G	9557.65	1510.59	3357.65	975.294	6540	9322.35	5940	1681.18	6622.35
H	9804.71	7504.71	6657.65	516.471	128.235	10610.6	8151.76	10022.4	3540
I	10587.1	8940	5410.59	387.059	8916.47	9816.47	7157.65	2869.41	10051.8
K	9445.5	5520.5	5825.5	795.5	105.5	1855.5	6605.5	230.5	5145.5
L	9345.5	9605.5	7105.5	1055.5	5570.5	10270.5	5430.5	4950.5	9465.5
M	9395.5	9710.5	9280.5	1420.5	3395.5	10650.5	9365.5	2880.5	8910.5
N	9755.5	1680.5	2505.5	615.5	1670.5	10670.5	3660.5	1030.5	3875.5
P	4215.5	8685.5	7500.5	7710.5	940.5	7460.5	655.5	375.5	1850.5
Q	10025.5	6460.5	7920.5	2795.5	300.5	9990.5	3730.5	1005.5	4175.5
R	8965.5	6030.5	1690.5	345.5	125.5	1520.5	9175.5	3715.5	2890.5
S	8370.5	1340.5	8665.5	445.5	235.5	9135.5	4965.5	2070.5	6020.5
T	13441.4	2327.14	10584.3	3312.86	327.143	3584.29	355.714	70	3941.43
V	12484.3	2155.71	212.857	8170	9070	8841.43	112.857	27.1429	15841.4
W	11627.1	170	141.429	9941.43	127.143	141.429	127.143	7641.43	284.286
Y	11841.4	812.857	98.5714	17198.6	598.571	170	112.857	19598.6	1512.86

## Sheet: P53-3
	1	2	3	4	5	6	7	8	9
A	12761.9	1880.62	9243.12	486.875	436.875	4149.38	399.375	161.875	11293.1
C	10674.4	3124.38	8336.88	4849.38	574.375	10593.1	1643.12	199.375	10374.4
D	5568.12	3105.62	705.625	9936.88	343.125	7749.38	374.375	255.625	561.875
E	3799.38	3605.62	1011.88	9530.62	199.375	1655.62	7680.62	224.375	1505.62
F	11149.4	2286.88	280.625	305.625	268.125	5674.38	536.875	10599.4	236.875
G	11124.4	786.875	2011.88	193.125	4524.38	2586.88	1649.38	155.625	3374.38
H	11011.9	811.875	1149.38	124.375	155.625	10305.6	5436.88	8261.88	336.875
I	11530.6	4474.38	193.125	205.625	9349.38	10643.1	211.875	155.625	3918.12
K	12292.2	2314.44	436.667	381.111	681.111	714.444	258.889	370	2192.22
L	10947.8	9570	92.2222	236.667	792.222	9981.11	403.333	525.556	603.333
M	11525.6	9847.78	181.111	414.444	247.778	10547.8	158.889	436.667	2481.11
N	10814.4	292.222	703.333	1047.78	247.778	11692.2	147.778	8647.78	825.556
P	1070	5814.44	1225.56	514.444	258.889	2636.67	125.556	158.889	470
Q	11314.4	3547.78	1714.44	1747.78	225.556	9558.89	192.222	181.111	192.222
R	10858.9	3170	292.222	158.889	103.333	258.889	8147.78	181.111	714.444
S	12558.9	847.778	10570	736.667	203.333	5114.44	214.444	336.667	4747.78
T	17740	6840	16873.3	162.222	2384.44	17617.8	7028.89	7584.44	16117.8
V	17417.8	9884.44	13962.2	6051.11	16362.2	15095.6	5906.67	3128.89	16773.3
W	15740	8862.22	251.111	1617.78	4240	13395.6	2328.89	895.556	4651.11
Y	15428.9	4451.11	4184.44	306.667	6073.33	12984.4	2128.89	17.7778	8206.67
