# Supplementary material for: Functional screening of TCR-like antibodies using STAR-T cell library for cancer immunotherapy
Source: EMBO Mol Med. 2026 Jun 8;18(7):2748–76. doi: 10.1038/s44321-026-00455-z (PMC13365543; doi:10.1038/s44321-026-00455-z)
Supplement: Supplementary file 13 — Source data Fig. 7 [file 44321_2026_455_MOESM13_ESM.zip]

Archive with 80 entries (64 files):
- Figure7/
- Figure7/Panel B/
- Figure7/Panel B/DAY 0/
- Figure7/Panel B/DAY 0/1- 51 52 53 54 55 luc.tif
- Figure7/Panel B/DAY 0/1- 51 52 53 54 55.tif
- Figure7/Panel B/DAY 0/2- 56 57 58 59 60 luc.tif
- Figure7/Panel B/DAY 0/2- 56 57 58 59 60.tif
- Figure7/Panel B/DAY 0/3- 61 62 63 64 65 luc.tif
- Figure7/Panel B/DAY 0/3- 61 62 63 64 65.tif
- Figure7/Panel B/DAY 0/4- 66 67 68 69 70 luc.tif
- Figure7/Panel B/DAY 0/4- 66 67 68 69 70.tif
- Figure7/Panel B/DAY 0/5- 71 72 73 74 75 luc.tif
- Figure7/Panel B/DAY 0/5- 71 72 73 74 75.tif
- Figure7/Panel B/DAY 0/6- 76 77 luc.tif
- Figure7/Panel B/DAY 0/6- 76 77.tif
- Figure7/Panel B/DAY 22/
- Figure7/Panel B/DAY 22/1- 59 53 63 67.tif
- Figure7/Panel B/DAY 22/3-74 62 55 57.tif
- Figure7/Panel B/DAY 22/5- 76 73 54 52.tif
- Figure7/Panel B/DAY 25/
- Figure7/Panel B/DAY 25/1- 59 53 63 67.tif
- Figure7/Panel B/DAY 25/3- 74 62 55 57.tif
- Figure7/Panel B/DAY 25/5- 58 72 75 65.tif
- Figure7/Panel B/DAY 29/
- Figure7/Panel B/DAY 29/1- 59 53 63 67.jpg
- Figure7/Panel B/DAY 29/3- 74 62 55 57.jpg
- Figure7/Panel B/DAY 29/5- 58 72 75 65.jpg
- Figure7/Panel B/DAY 3/
- Figure7/Panel B/DAY 3/1- 59 53 63 67.tif
- Figure7/Panel B/DAY 3/3- 74 62 55 57.tif
- Figure7/Panel B/DAY 3/5- 58 72 75 65.tif
- Figure7/Panel C/
- Figure7/Panel C/新建 XLSX 工作表.xlsx
- Figure7/Panel E/
- Figure7/Panel E/DAY 17/
- Figure7/Panel E/DAY 17/1- 17 21 3 12 10-3000.tif
- Figure7/Panel E/DAY 17/2- 20 7 1 9 6 -3000.tif
- Figure7/Panel E/DAY 17/5- 40 29 27 42 35.tif
- Figure7/Panel E/DAY 3/
- Figure7/Panel E/DAY 3/1-5 luc.tif
- Figure7/Panel E/DAY 3/1-5.tif
- Figure7/Panel E/DAY 3/11-15.tif
- Figure7/Panel E/DAY 3/16-20 luc.tif
- Figure7/Panel E/DAY 3/16-20.tif
- Figure7/Panel E/DAY 3/21-22 luc.tif
- Figure7/Panel E/DAY 3/21-22.tif
- Figure7/Panel E/DAY 3/26-30 luc.tif
- Figure7/Panel E/DAY 3/26-30.tif
- Figure7/Panel E/DAY 3/31-35 luc  100--70000.tif
- Figure7/Panel E/DAY 3/31-35 luc.tif
- Figure7/Panel E/DAY 3/31-35.tif
- Figure7/Panel E/DAY 3/36-40  luc.tif
- Figure7/Panel E/DAY 3/36-40.tif
- Figure7/Panel E/DAY 3/41-45 luc.tif
- Figure7/Panel E/DAY 3/41-45.tif
- Figure7/Panel E/DAY 3/46-    23 24 luc.tif
- Figure7/Panel E/DAY 3/46-    23 24.tif
- Figure7/Panel E/DAY 3/51-55.tif
- Figure7/Panel E/DAY 3/6-10-.tif
- Figure7/Panel E/DAY 3/6-10.tif
- Figure7/Panel F/
- Figure7/Panel F/新建 XLSX 工作表.xlsx
- Figure7/Panel H/
- Figure7/Panel H/DAY 17/
- Figure7/Panel H/DAY 17/1- 3 5 7 18 11.tif
- Figure7/Panel H/DAY 17/2- 9 13 16 21 23.tif
- Figure7/Panel H/DAY 17/3- 1 6 14 20 22.tif
- Figure7/Panel H/DAY 3/
- Figure7/Panel H/DAY 3/1-5-luc.tif
- Figure7/Panel H/DAY 3/1-5.tif
- Figure7/Panel H/DAY 3/11-15-luc.tif
- Figure7/Panel H/DAY 3/11-15.tif
- Figure7/Panel H/DAY 3/16-20-luc.tif
- Figure7/Panel H/DAY 3/16-20.tif
- Figure7/Panel H/DAY 3/21 22 23-luc.tif
- Figure7/Panel H/DAY 3/21 22 23.tif
- Figure7/Panel H/DAY 3/6-10-luc.tif
- Figure7/Panel H/DAY 3/6-10.tif
- Figure7/Panel I/
- Figure7/Panel I/新建 XLSX 工作表.xlsx
