# Supplementary material for: Functional screening of TCR-like antibodies using STAR-T cell library for cancer immunotherapy
Source: EMBO Mol Med. 2026 Jun 8;18(7):2748–76. doi: 10.1038/s44321-026-00455-z (PMC13365543; doi:10.1038/s44321-026-00455-z)
Supplement: Supplementary file 13 — Source data Fig. 7 [file 44321_2026_455_MOESM13_ESM.zip › Figure7/Panel C/新建 XLSX 工作表.xlsx]

## Sheet: Sheet1
	MOCK				P158-STAR				P13-STAR
4h	344000	336000	237000	235000	388000	308000	254000	235000	432000	288000	275000	788000
3	34400	25900	25100	23600	32400	24700	29300	39400	37400	36400	30900	88800
9	28900	29800	29100	26400	23400	22200	18400	23000	23500	22500	23300	20900
12	26000	28000	26200	31800	25200	18900	22300	22000	58200	20200	16800	22800
15	79100	44100	31000	35300	19200	21800	23100	29800	56100	18800	24800	19200
19	126000	143000	103000	54200	27400	58500	35000	32200	254000	27500	23100	37100
22	301000	335000	137000	106000	32500	40200	17700	67800	416000	25000	19900	46300
25	552000	635000	333000	222000	76200	30800	32300	105000	545000	21300	18700	50600
29	1930000	1290000	656000	646000	271000	35900	75000	276000	360000	22500	23800	46300
