# Supplementary material for: Functional screening of TCR-like antibodies using STAR-T cell library for cancer immunotherapy
Source: EMBO Mol Med. 2026 Jun 8;18(7):2748–76. doi: 10.1038/s44321-026-00455-z (PMC13365543; doi:10.1038/s44321-026-00455-z)
Supplement: Supplementary file 13 — Source data Fig. 7 [file 44321_2026_455_MOESM13_ESM.zip › Figure7/Panel F/新建 XLSX 工作表.xlsx]

## Sheet: Sheet1
	1					2					6、5
3	2780000	951000	748000	686000	185000	1230000	1370000	543000	194000	79300	800000	543000	106000	65700	3730000
5	3350000	1220000	2130000	1280000	396000	1710000	4810000	1350000	148000	50000	301000	1300000	354000	210000	942000
8	24000000	10100000	8660000	20300000	1490000	1950000	2900000	1480000	144000	61400	103000	7370000	99700	64800	8970000
11	69600000	42000000	44800000	52600000	11200000	3200000	10800000	4190000	478000	120000	565000	25100000	538000	206000	24600000
17	205000000	278000000	250000000	169000000	77600000	70600000	93000000	42500000	9430000	5390000	7310000	83700000	4610000	2320000	91000000
