# Supplementary material for: Functional screening of TCR-like antibodies using STAR-T cell library for cancer immunotherapy
Source: EMBO Mol Med. 2026 Jun 8;18(7):2748–76. doi: 10.1038/s44321-026-00455-z (PMC13365543; doi:10.1038/s44321-026-00455-z)
Supplement: Supplementary file 13 — Source data Fig. 7 [file 44321_2026_455_MOESM13_ESM.zip › Figure7/Panel I/新建 XLSX 工作表.xlsx]

## Sheet: Sheet1
	RFP					P158					P158+PD1
3	1332000	2769000	3189000	6241000	1292000	2737000	3934000	1175000	5102000	1535000	4086000	1709000	2637000	861100	4784000
5	5205000	16860000	6269000	1317000	22460000	11600000	10740000	2716000	14020000	1439000	23250000	2296000	12830000	6683000	17170000
7	35440000	53330000	17750000	56820000	2331000	31930000	29670000	8759000	41870000	1866000	70130000	5407000	27460000	20290000	26740000
9	83190000	92030000	48990000	123400000	14350000	88270000	86510000	35350000	103100000	12050000	116600000	14070000	65120000	44580000	77780000
12	109100000	147200000	115900000	169300000	22710000	121500000	139200000	69310000	151200000	29720000	178900000	44830000	139300000	91290000	142600000
16	227000000	262300000	229600000	233500000	93630000	198700000	203400000	131700000	234900000	102100000	261300000	96290000	172200000	133400000	207800000
