# Supplementary material for: Functional screening of TCR-like antibodies using STAR-T cell library for cancer immunotherapy
Source: EMBO Mol Med. 2026 Jun 8;18(7):2748–76. doi: 10.1038/s44321-026-00455-z (PMC13365543; doi:10.1038/s44321-026-00455-z)
Supplement: Supplementary file 14 — Source data Fig. 8 [file 44321_2026_455_MOESM14_ESM.zip]

Archive with 73 entries (60 files):
- Figure8/
- Figure8/Panel A/
- Figure8/Panel A/BBCAR.xlsx
- Figure8/Panel B/
- Figure8/Panel B/28CAR.xlsx
- Figure8/Panel C/
- Figure8/Panel C/BSAB.xlsx
- Figure8/Panel E/
- Figure8/Panel E/DAY 11/
- Figure8/Panel E/DAY 11/1 7 30 38 39.tif
- Figure8/Panel E/DAY 11/12 13 22 31 32.tif
- Figure8/Panel E/DAY 11/2 14 18 26 35.tif
- Figure8/Panel E/DAY 11/6 8 15 36 37.tif
- Figure8/Panel E/DAY 14/
- Figure8/Panel E/DAY 14/1 7 30 38 39.tif
- Figure8/Panel E/DAY 14/12 13 22 31 32.tif
- Figure8/Panel E/DAY 14/2 14 18 26 35.tif
- Figure8/Panel E/DAY 14/6 8 15 36 37.tif
- Figure8/Panel E/DAY 17/
- Figure8/Panel E/DAY 17/1 7 30 38 39.tif
- Figure8/Panel E/DAY 17/12 13 22 31 32.tif
- Figure8/Panel E/DAY 17/2 14 18 26 35.tif
- Figure8/Panel E/DAY 17/6 8 15 37 38.tif
- Figure8/Panel E/DAY 21/
- Figure8/Panel E/DAY 21/1 7 30    39.tif
- Figure8/Panel E/DAY 21/12 13 22 31 32.tif
- Figure8/Panel E/DAY 21/2 14 18   35.tif
- Figure8/Panel E/DAY 21/6 8 15 36 37.tif
- Figure8/Panel E/DAY 3/
- Figure8/Panel E/DAY 3/1 2 3 4 5(1).tif
- Figure8/Panel E/DAY 3/1 2 3 4 5-LUC(1).tif
- Figure8/Panel E/DAY 3/1 2 3 4 5-LUC.tif
- Figure8/Panel E/DAY 3/1 2 3 4 5.tif
- Figure8/Panel E/DAY 3/11 12 13 14 15 LUC(1).tif
- Figure8/Panel E/DAY 3/11 12 13 14 15 LUC.tif
- Figure8/Panel E/DAY 3/11 12 13 14 15(1).tif
- Figure8/Panel E/DAY 3/11 12 13 14 15.tif
- Figure8/Panel E/DAY 3/16 17 18 19 20 luc(1).tif
- Figure8/Panel E/DAY 3/16 17 18 19 20 luc.tif
- Figure8/Panel E/DAY 3/16 17 18 19 20(1).tif
- Figure8/Panel E/DAY 3/16 17 18 19 20.tif
- Figure8/Panel E/DAY 3/21 22 23 24 25 LUC(1).tif
- Figure8/Panel E/DAY 3/21 22 23 24 25 LUC.tif
- Figure8/Panel E/DAY 3/21 22 23 24 25(1).tif
- Figure8/Panel E/DAY 3/21 22 23 24 25.tif
- Figure8/Panel E/DAY 3/26 27 28 29 30 LUC(1).tif
- Figure8/Panel E/DAY 3/26 27 28 29 30 LUC.tif
- Figure8/Panel E/DAY 3/26 27 28 29 30(1).tif
- Figure8/Panel E/DAY 3/26 27 28 29 30.tif
- Figure8/Panel E/DAY 3/31 32 33 34 35 LUC(1).tif
- Figure8/Panel E/DAY 3/31 32 33 34 35 LUC.tif
- Figure8/Panel E/DAY 3/31 32 33 34 35(1).tif
- Figure8/Panel E/DAY 3/31 32 33 34 35.tif
- Figure8/Panel E/DAY 3/36 37 38 39 Luc(1).tif
- Figure8/Panel E/DAY 3/36 37 38 39 Luc.tif
- Figure8/Panel E/DAY 3/36 37 38 39(1).tif
- Figure8/Panel E/DAY 3/36 37 38 39.tif
- Figure8/Panel E/DAY 3/6 7 8 9 10 LUC(1).tif
- Figure8/Panel E/DAY 3/6 7 8 9 10 LUC.tif
- Figure8/Panel E/DAY 3/6 7 8 9 10(1).tif
- Figure8/Panel E/DAY 3/6 7 8 9 10.tif
- Figure8/Panel E/DAY 5/
- Figure8/Panel E/DAY 5/1 7 30 38 39.tif
- Figure8/Panel E/DAY 5/12 13 22 31 32.tif
- Figure8/Panel E/DAY 5/2 14 18 26 35.tif
- Figure8/Panel E/DAY 5/6 8 15 36 37.tif
- Figure8/Panel E/DAY 8/
- Figure8/Panel E/DAY 8/1  7 30 38 39.tif
- Figure8/Panel E/DAY 8/12 13 22 31  32.tif
- Figure8/Panel E/DAY 8/2 14  18 26 35.tif
- Figure8/Panel E/DAY 8/6 8 15 36 37.tif
- Figure8/Panel F/
- Figure8/Panel F/新建 XLSX 工作表.xlsx
