# Supplementary material for: Functional screening of TCR-like antibodies using STAR-T cell library for cancer immunotherapy
Source: EMBO Mol Med. 2026 Jun 8;18(7):2748–76. doi: 10.1038/s44321-026-00455-z (PMC13365543; doi:10.1038/s44321-026-00455-z)
Supplement: Supplementary file 14 — Source data Fig. 8 [file 44321_2026_455_MOESM14_ESM.zip › Figure8/Panel A/BBCAR.xlsx]

## Sheet: CD69
	wt	mut
1e-10	714	688
1e-09	710	699
1e-08	700	708
1e-07	689	790
1e-06	711	1460
1e-05	806	1630
0.0001	813	1842

## Sheet: KILLING
	wt	mut
1e-10	37.0907	30.5601
1e-09	37.8215	29.011
1e-08	45.5515	29.26
1e-07	32.1903	55.4169
1e-06	31.665	96.79
1e-05	31.1013	99.3463
0.0001	54.5981	99.9306

## Sheet: IFN
	wt	mut
1e-10	145.769	176.538
1e-09	184.231	195.769
1e-08	161.154	215
1e-07	168.846	865
1e-06	207.308	3703.46
1e-05	372.692	7115
0.0001	499.615	11934.2
