# Supplementary material for: Functional screening of TCR-like antibodies using STAR-T cell library for cancer immunotherapy
Source: EMBO Mol Med. 2026 Jun 8;18(7):2748–76. doi: 10.1038/s44321-026-00455-z (PMC13365543; doi:10.1038/s44321-026-00455-z)
Supplement: Supplementary file 14 — Source data Fig. 8 [file 44321_2026_455_MOESM14_ESM.zip › Figure8/Panel B/28CAR.xlsx]

## Sheet: CD69
	wt	mut
1e-10	927	931
1e-09	983	929
1e-08	990	955
1e-07	954	1091
1e-06	946	1854
1e-05	1022	2418
0.0001	1033	2868

## Sheet: KILLING
	wt	mut
1e-10	30.7296	27.3273
1e-09	31.1771	26.2212
1e-08	39.4923	27.099
1e-07	28.4984	82.9189
1e-06	26.339	99.3224
1e-05	44.5531	99.7929
0.0001	35.2679	99.9464

## Sheet: IFN
	wt	mut
1e-10	518.846	580.385
1e-09	618.846	653.462
1e-08	684.231	626.538
1e-07	641.923	591.923
1e-06	511.154	2495.77
1e-05	572.692	6103.46
0.0001	534.231	12057.3
