# Supplementary material for: Functional screening of TCR-like antibodies using STAR-T cell library for cancer immunotherapy
Source: EMBO Mol Med. 2026 Jun 8;18(7):2748–76. doi: 10.1038/s44321-026-00455-z (PMC13365543; doi:10.1038/s44321-026-00455-z)
Supplement: Supplementary file 14 — Source data Fig. 8 [file 44321_2026_455_MOESM14_ESM.zip › Figure8/Panel C/BSAB.xlsx]

## Sheet: CD69-1
	wt	mut
0.1nM	192	201
1nM	209	367
10nM	282	614

## Sheet: CD69-2
	wt	mut
-7	266	254
-6	251	260
-5	265	333
-4	282	614

## Sheet: KILLING-1
	wt	mut
0.1nM	15.9301	11.9476
1nM	13.5316	27.5103
10nM	15.1278	42.2458

## Sheet: KILLING-2
	wt	mut
-7	17.4411	16.7526
-6	14.5458	23.429
-5	14.9337	27.0754
-4	15.1278	42.2458
