# Supplementary material for: Functional screening of TCR-like antibodies using STAR-T cell library for cancer immunotherapy
Source: EMBO Mol Med. 2026 Jun 8;18(7):2748–76. doi: 10.1038/s44321-026-00455-z (PMC13365543; doi:10.1038/s44321-026-00455-z)
Supplement: Supplementary file 14 — Source data Fig. 8 [file 44321_2026_455_MOESM14_ESM.zip › Figure8/Panel F/新建 XLSX 工作表.xlsx]

## Sheet: Sheet1
	MOCK					BBzCAR					28zCAR					BiTE
3	3458000	802000	1394000	1016000	2614000	5247000	906500	492600	2618000	931700	4645000	1169000	729200	938500	1666000	2903000	1078000	1069000	2038000	1723000
5	9112000	809200	7222000	4907000	1876000	18200000	2070000	1967000	6731000	2782000	17500000	6873000	246700	918100	3512000	4385000	1638000	1132000	1129000	2986000
8	37110000	9821000	41660000	17470000	17200000	57460000	16290000	9839000	23740000	17330000	27790000	22320000	715000	6161000	6526000	28340000	18190000	18260000	7935000	23350000
11	97360000	28120000	64320000	49580000	54000000	81590000	39670000	17860000	41040000	31250000	29000000	11860000	187200	11220000	3083000	48830000	22090000	25760000	20820000	34720000
14	42020000	75710000	114000000	129100000	124900000	138300000	63890000	57130000	100500000	88060000	91220000	53830000	1973000	40530000	26100000	101500000	71090000	64100000	54440000	73530000
17	127700000	137800000	185900000	161400000	278900000	192000000	136300000	104500000		72990000	130900000	79920000	8719000	44400000	57640000	171900000	129900000	129300000	109200000	144100000
21	200900000	209200000	290700000	244100000	317400000	204700000	130000000	136800000		125400000	178500000	118200000	11840000		97590000	193300000	149100000	148800000	125900000	184900000
